# Supplementary material for: Analysis on Drug-Resistance-Associated Mutations among Multidrug-Resistant Mycobacterium tuberculosis Isolates in China
Source: Antibiotics (Basel). 2021 Nov 8;10(11):1367. doi: 10.3390/antibiotics10111367 (PMC8614678; doi:10.3390/antibiotics10111367)
Supplement: Supplementary file 1 [file antibiotics-10-01367-s001.zip]

Archive with 1 entries (1 files):
- antibiotics-1436771-supplementary.pdf
